# Supplementary material for: Cooperative Transcription Factor Induction Mediates Hemogenic Reprogramming
Source: Cell Rep. Author manuscript; Available in PMC 2019 Jun 16. (PMC6571141; doi:10.1016/j.celrep.2018.11.032)
Supplement: 3 [file NIHMS1529552-supplement-3.zip]

Archive with 1 entries (1 files):
- celrep_5718_mmc3.xlsb
