# Supplementary material for: Cooperative Transcription Factor Induction Mediates Hemogenic Reprogramming
Source: Cell Rep. Author manuscript; Available in PMC 2019 Jun 16. (PMC6571141; doi:10.1016/j.celrep.2018.11.032)
Supplement: 4 [file NIHMS1529552-supplement-4.zip]

Archive with 3 entries (2 files):
- Table S3_celrep_5718_mmc4.xlsb
- __MACOSX/
- __MACOSX/._Table S3_celrep_5718_mmc4.xlsb
